# Supplementary material for: Identification of candidate miRNA biomarkers from miRNA regulatory network with application to prostate cancer
Source: J Transl Med. 2014 Mar 11;12:66. doi: 10.1186/1479-5876-12-66 (PMC4007708; doi:10.1186/1479-5876-12-66)
Supplement: Additional file 1 — MicroRNA and gene expression datasets. Paired miRNA and gene expression profiles from the same samples of four prostate cancer and four benign prostate hyperplasia individuals were used. Detailed information about these datasets is provided in this table. [file 1479-5876-12-66-S1.xls]

## Sheet: Sheet1
Additional file 1 - MicroRNA and gene expression datasets
	GEO Accession	Reference (PMID)	Platforms	GEO samples
				PCa	BPH
miRNA expression profiling	GSE34932	22710126	Agilent-021827 Human miRNA Microarray	GSM857773, GSM857774, GSM857776, GSM857777	GSM857778, GSM857779, GSM857781, GSM857782
Gene expression profiling	GSE28204	220387241	Agilent-014850 Whole Human Genome Microarray	GSM698416, GSM698417, GSM698418, GSM698419	GSM698420, GSM698421, GSM698422, GSM698423
