# Supplementary material for: Identification of candidate miRNA biomarkers from miRNA regulatory network with application to prostate cancer
Source: J Transl Med. 2014 Mar 11;12:66. doi: 10.1186/1479-5876-12-66 (PMC4007708; doi:10.1186/1479-5876-12-66)
Supplement: Additional file 2 — Comparison of the prediction prostate cancer miRNA biomarkers with different outlier miRNA (gene) thresholds. MicroRNAs with high statistical significance (p-value < 0.01, Wilcoxon signed-rank test) were considered as candidate prostate cancer miRNA biomarkers. MiRNAs common to three groups are highlighted in yellow, while miRNAs common to two groups are marked in red. [file 1479-5876-12-66-S2.xls]

## Sheet: Sheet1
Additional file 2 - Comparison of the prediction prostate cancer miRNA biomarkers with different outlier miRNA (gene) thresholds
	Top 20%		Top 30%		Top 40%
	miRNA ID	P-value	miRNA ID	P-value	miRNA ID	P-value
1	miR-23b	5.48e-17	miR-93	1.79e-24	miR-93	7.38e-31
2	miR-1	5.67e-17	miR-1	3.63e-23	miR-1	1.03e-30
3	miR-22	2.28e-16	miR-27b	4.01e-23	miR-23b	3.57e-29
4	miR-27b	2.28e-16	miR-23b	8.69e-23	miR-27b	3.57e-29
5	miR-30e	2.28e-16	miR-155	8.69e-23	miR-30e	3.57e-29
6	miR-155	2.28e-16	miR-30e	8.69e-23	miR-198	2.23e-29
7	miR-26b	2.9e-16	miR-22	8.73e-23	miR-152	4.36e-29
8	miR-648	2.9e-16	miR-149	1.74e-22	miR-155	4.36e-29
9	miR-149	2.21e-13	miR-197	1.43e-21	miR-197	6.79e-29
10	miR-197	2.21e-13	miR-648	1.43e-21	miR-22	6.79e-29
11	miR-16	2.21e-13	miR-152	2.59e-20	miR-26b	1.2e-27
12	miR-125b	2.21e-13	miR-125b	2.59e-20	miR-149	8.92e-27
13	miR-361-5p	1.2e-10	miR-361-3p	4.76e-18	miR-624	3.26e-25
14	miR-766	1.2e-10	miR-887	4.76e-18	miR-648	3.26e-25
15	miR-887	1.2e-10	let-7g	3.06e-15	miR-125b	3.26e-25
16	miR-204	8.83e-07	miR-26b	3.06e-15	let-7g	2.77e-22
17	miR-335	8.83e-07	miR-361-5p	3.06e-15	miR-361-3p	2.77e-22
18	miR-361-3p	8.83e-07	miR-766	3.06e-15	miR-653	2.77e-22
19	miR-454	8.83e-07	miR-16	3.06e-15	miR-204	4.51e-19
20	miR-582-5p	8.83e-07	miR-671-5p	5.66e-13	miR-335	4.51e-19
21	miR-939	8.83e-07	miR-335	5.66e-13	miR-571	4.51e-19
22	miR-98	8.83e-07	miR-98	5.66e-13	miR-887	4.51e-19
23	miR-365	8.83e-07	miR-204	3.65e-09	miR-361-5p	4.44e-16
24	miR-222	8.83e-07	miR-454	3.65e-09	miR-454	4.44e-16
25	miR-152	0.000458	miR-500	3.65e-09	miR-500	4.44e-16
26	miR-671-5p	0.000458	miR-582-5p	3.65e-09	miR-582-5p	4.44e-16
27			miR-636	3.65e-09	miR-634	4.44e-16
28			miR-939	3.65e-09	miR-766	4.44e-16
29			miR-195	3.65e-09	miR-16	4.44e-16
30			miR-365	3.65e-09	miR-365	4.44e-16
31			miR-224	4.63e-05	miR-664	4.44e-16
32			miR-486-5p	4.63e-05	miR-34a	4.44e-16
33			miR-619	4.63e-05	miR-486-5p	3.2e-13
34			miR-877	4.63e-05	miR-499-5p	3.2e-13
35			miR-183	4.63e-05	miR-584	3.2e-13
36			miR-376a	4.63e-05	miR-671-5p	3.2e-13
37			miR-34a	4.63e-05	miR-98	3.2e-13
38			miR-222	4.63e-05	miR-24	3.2e-13
39			miR-24	4.63e-05	miR-548c-3p	4.94e-08
40					miR-617	4.94e-08
41					miR-619	4.94e-08
42					miR-644	4.94e-08
43					miR-767-5p	4.94e-08
44					miR-936	4.94e-08
45					miR-939	4.94e-08
46					miR-195	4.94e-08
47					miR-183	4.94e-08
48					miR-30a	4.94e-08
49					miR-376a	4.94e-08
50					miR-122	4.94e-08
51					miR-10a	0.0073
52					miR-196b	0.0073
53					miR-211	0.0073
54					miR-224	0.0073
55					miR-561	0.0073
56					miR-589	0.0073
57					miR-636	0.0073
58					miR-877	0.0073
59					miR-199a-5p	0.0073
60					miR-338-5p	0.0073
61					miR-101	0.0073
62					miR-218	0.0073
63					miR-222	0.0073
64					miR-18a	0.0073
65					miR-505	0.0073
