# Supplementary material for: Identification of candidate miRNA biomarkers from miRNA regulatory network with application to prostate cancer
Source: J Transl Med. 2014 Mar 11;12:66. doi: 10.1186/1479-5876-12-66 (PMC4007708; doi:10.1186/1479-5876-12-66)
Supplement: Additional file 4 — Aberrantly expressed miRNAs in prostate cancer detected by low-throughput methods. Detailed information about known aberrantly expressed miRNAs in prostate cancer was extracted from previous publications through text mining with the NCBI pubmed engine. [file 1479-5876-12-66-S4.xls]

## Sheet: Sheet1
Additional file 4 - Aberrantly expressed miRNAs in prostate cancer detected by low-throughput methods
miRNA	Expression in PCa	Detection technology	Study Design	PMID	miRNA	Expression in PCa	Detection technology	Study Design	PMID
miR-16	Down	RT-qPCR	Tissue study	19676045	let-7g	Down	in situ hybridization	Tissue study	20873592
miR-125b	Down	RT-qPCR	Tissue study	19676045	miR-98	Down	in situ hybridization	Tissue study	20873592
miR-183	Up	RT-qPCR	Tissue study	19676045	miR-27b	Down	qRT-PCR	Cell line study	23300597
miR-149	Down	RT-qPCR	Tissue study	19676045	let-7b	Up	RT-PCR	Tissue study	23459235
miR-205	Down	RT-qPCR	Tissue study	19676045	miR-152	Down	qRT-PCR	Cell line study	23460133
miR-221	Down	RT-qPCR	Tissue study	19676045	miR-204	Up	qPCR	Cell line study	21446014
miR-222	Down	RT-qPCR	Tissue study	19676045	miR-22	Up	RT-PCR	Cell line study	20388916
miR-23b	Down	qRT-PCR	Tissue study	18949015	miR-335	Down	RT-PCR	Cell line study	23456549
miR-155	Down	RT-PCR	Cell line study	20370992	miR-146a	Up	RT-PCR	Tissue study	23459235
miR-1	Down	qRT-PCR	Cell line study	22210864	miR-24	Down	qRT-PCR	Tissue study	22815235
miR-224	Up	qRT-PCR	Tissue study	18459106	miR-21	Up	RT-PCR	Cell line study	20370992
miR-30c	Up	Northern blot	Cell line study	18056640	miR-198	Up	RT-PCR	Cell line study	23069480
miR-34a	Down	qRT-PCR	Cell line study	18834855	miR--141	Up	RT-PCR	Cell line study	22314666
miR-26b	Down	qRT-PCR	Cell line study	21941025	miR-449a	Down	RT-PCR	Tissue study	19252524
miR-195	Up	RT-PCR	Tissue study	21539977
