# Supplementary material for: Identification of candidate miRNA biomarkers from miRNA regulatory network with application to prostate cancer
Source: J Transl Med. 2014 Mar 11;12:66. doi: 10.1186/1479-5876-12-66 (PMC4007708; doi:10.1186/1479-5876-12-66)
Supplement: Additional file 5 — Significantly enriched GeneGo pathways for the uniquely regulated genes of candidate prostate cancer miRNA biomarkers. MetaCore™ was used for GeneGo pathway enrichment for the uniquely regulated genes of our prediction prostate cancer miRNA biomarkers. The significant enrichment pathways (p-value < 0.01) and the citations reporting their association with prostate cancer are listed in this table. Common pathways with those identified by Wang et al [50] are marked in yellow. The PubMed citation count may change with the updating of the database. [file 1479-5876-12-66-S5.xls]

## Sheet: Sheet1
Additional file 5 - Significantly enriched GeneGo pathways for the uniquely regulated genes of candidate prostate cancer miRNA biomarkers
	Pathway Name	Pathway Map Folder	PubMed Citation Count*
1	Cytoskeleton remodeling	Cytoskeleton remodeling	4
2	ATM/ATR regulation of G1/S checkpoint	DNA damage	3
3	Regulation of EIF4F activity	Translation	4
4	The metaphase checkpoint	Cell cycle	3
5	Apoptotic TNF-family pathways	Apoptosis and survival	2
6	IL-15 signaling via JAK-STAT cascade	Immune response	1
7	Cadherin-mediated cell adhesion	Cell adhesion	19
8	T cell receptor signaling pathway	Immune response	8
9	Translation regulation by Alpha-1 adrenergic receptors	Translation	36
10	WNT signaling pathway. Part 2	Development	25
11	Transition and termination of DNA replication	Cell cycle	76
12	ACM regulation of smooth muscle contraction	Muscle contraction	5
13	Role of SCF complex in cell cycle regulation	Cell cycle	1
14	p53-dependent apoptosis	Apoptosis and survival	9
15	Brca1 as a transcription regulator	DNA damage	18
16	Role of Brca1 and Brca2 in DNA repair	DNA damage	8
17	ERK1/2 signaling pathway	Signal transduction	14
18	Spindle assembly and chromosome separation	Cell cycle	1
19	IL-15 signaling	Immune response	1
20	Chemokines and adhesion	Cell adhesion	13
21	GABA-B receptor signaling in presynaptic nerve terminals	Neurophysiological process	3
22	MIF-JAB1 signaling	Immune response
23	NGF activation of NF-kB	Apoptosis and survival
24	ESR1 regulation of G1/S transition	Cell cycle
